# Supplementary material for: Tacrolimus Induces Insulin Resistance and Increases the Glucose Absorption in the Jejunum: A Potential Mechanism of the Diabetogenic Effects
Source: PLoS One. 2015 Nov 23;10(11):e0143405. doi: 10.1371/journal.pone.0143405 (PMC4657894; doi:10.1371/journal.pone.0143405)
Supplement: S1 File — (XLSX) [file pone.0143405.s001.xlsx]

## Sheet: food
day	control group	g						low dose group							medium dose group							high dose group
	No. 1	No. 2	No. 3	No. 4	No. 5	No. 6		No. 1	No. 2	No. 3	No. 4	No. 5	No. 6		No. 1	No. 2	No. 3	No. 4	No. 5	No. 6		No. 1	No. 2	No. 3	No. 4	No. 5	No. 6
1	4	4.6	4.1	4.2	4.2	3.9		3.8	4	3	4.2	2.9	4		4	3.6	4.5	3.5	4.4	4.3		2.9	3.7	3.6	3.9	3.5	3.9
2	4.6	4	3.9	4.8	4.7	4.4		4.1	4.2	3.6	4.1	4.1	3.7		3.6	4.8	5	4.4	4.2	4.6		4.9	3.6	4.1	4.3	4.2	3.6
3	4.9	0.1	4.3	5.5	4.6	4.4		4.2	3.7	3.4	3.3	3.6	3.6		3.2	6	6	4.6	3.9	4.5		2.7	3.2	4.3	3.5	3.8	5.7
4	4.3	4.9	3.8	5	4.2	4.5		4.2	4.2	3.6	3.4	3.7	3.8		3.9	3.4	4.9	4	3.2	4.3		5.5	4.4	3.5	4.7	3.9	1
5	4.5	3.6	3.5	4.7	3.5	3.6		3.9	4	3.5	3.4	3.5	3.4		3.8	3.7	4.7	4.2	4.2	4.4		3.6	3.2	3.7	3.8	3.4	3.1
6	4.2	5.1	3.8	4.7	4.4	4.8		3.8	4.1	3.4	4	3.3	3.2		3	3.5	3.8	3.6	3.6	4.1		4.6	3.3	3.4	3.8	3.5	3.1
7	4.6	4.1	3.9	4.1	4.4	4.9		4.2	4	3.7	3.5	3.3	3.4		5.2	3.8	4.5	4.2	3.6	4		4.5	3.6	3.5	3.9	3.3	2.9
8	3.5	3.7	3	2.7	4	5.1		4.5	3.9	3.6	3.7	3.7	3.6		4.2	3.7	4.2	4.1	3.7	4.2		4.2	2.8	4.3	1.5	2.7	4.2
9	3.9	4.5	3.7	5.3	3.7	5.1		3.9	4.1	3.8	3.6	3.8	3.8		3	3.5	3.9	4.1	3.8	4.1		3.5	3.4	4.1	3	3.2	3.4
10	4	3.6	3.3	4.8	4.6	4.6		4.4	4.9	3.3	4	4.4	4.2		4.9	3.7	3.7	4.2	3.5	5		4	4.9	4.9	4.8	3.9	3.3
11	3.7	3.7	2.8	4.5	4.1	3.7		4.3	4.2	4.1	4.1	4	3.6		3.6	3.6	4	3.9	3.6	2.1		2.2	4	3.6	4.3	3.2	4.3
12	4.6	3.9	3.4	4.3	3.9	4.4		4.3	4.2	3.2	3.6	3.7	3.3		4.5	5.2	4	4.9	3.6	3.2		5.2	3.7	3.3	3.5	3.4	2.5
13	4.1	4.3	3	4.7	3.9	4.4		4.2	5.2	3.8	3.4	3.9	4.5		3	4.6	3.5	3.6	3.5	2.7		4.4	3.9	5.1	4.7	0	3.6
14	3.6	5.3	3.8	3.4	3.8	3.4		4	4.4	3.5	3.9	3.3	3.3		2.5	3	4.2	4.3	4	4.7		5	3.6	3.2	3.5	2.4	2.9

## Sheet: body weight
day	control	g						low							medium							high
1	23	23.8	22.5	24.7	22.6	23.6		24	24.9	21.2	24.2	22.8	24.1		22.7	23.2	23.6	24.9	21.5	22.4		23.2	22.5	23.4	23.9	22.6	23.4
2	22.9	23.6	22.9	24.3	22.3	23.7		24	23.9	20.9	24.3	22.4	24.1		22.5	23.1	23.7	24	21	22.6		22.2	22.9	23	23.6	22.2	23.3
3	23.4	23.1	22.1	24.3	22.9	24		24.4	24.6	21.6	24	22.7	24.3		22.3	23.1	23.7	24.3	21.8	22.9		23.6	23.3	23.3	23.8	22.9	23.6
4	23.5	22.6	22	24.8	23	23.9		24.6	24.7	21.8	23.8	23.2	24.2		22.4	23.2	23.3	24.6	21.1	22.6		22.5	23.1	23.3	25.1	23.2	23.5
5	23.4	22.7	22.8	24.5	22.8	24.4		24.7	26.6	21.9	23.5	23.1	24.2		22.5	22.7	23.5	24.5	21.2	22.5		23.2	23.2	22.5	25.4	22.5	22.9
6	23.7	23	22.5	24.7	21.8	23.9		24.8	24.6	22.2	23.6	23.4	24.4		22.9	22.9	24.1	25.7	22.4	23.2		23.1	23.2	23.2	24.9	22.4	23
7	23.8	23.3	22.6	24.7	22.2	23.8		24.8	24.8	21.7	23.8	23.2	24.1		21.9	22.9	23.6	24.7	21.8	22.7		23.4	23.3	22.9	24.5	22.5	23
8	23.3	23.1	22.4	23.8	22.3	24.4		25	24.6	21.9	23.6	23.1	23.9		22.8	22.5	23.1	24.5	21.5	22.7		23.1	23.2	22.3	24.5	22.4	22.7
9	23.1	23.3	22.3	23.2	22.4	24.8		24.9	24.8	21.7	23.4	23.2	23.7		22.8	22.8	23.8	24.7	21.6	23		23.9	22.9	22.9	22.9	22	23.8
10	22.9	22.9	22.8	23.8	22.1	24.6		25	25.3	21.3	23.3	23.3	23.5		22.4	22.7	23.1	24.4	21.3	22.7		22.7	23	23.6	23.7	21.6	24.7
11	23.2	23	22.9	24.1	22.8	24.3		24.8	24.8	21.7	23.8	23.7	24		23.2	22.7	22.8	24.8	21.5	22.7		20.6	23.6	22.7	23.9	21.3	22.9
12	23.4	23	22.9	24.3	22	24		25	25	21.5	23.5	23.8	24.5		23	22.8	23.1	24.8	21.6	22.8		20.4	23.3	23.2	24.1	21.8	22.6
13	23.7	23.6	23	23.9	22.7	24.4		24.6	25.3	22.2	25	24.6	24.8		23.3	22.9	23.4	25.6	21.8	22.8		22.6	24.2	22.6	24.7	22.6	23
14	24.7	24.7	23.6	25.3	23.3	25.5		25.6	24.2	22.3	24	24.7	25.2		22.8	23.4	23.9	26	22.9	22.4		22.7	23	24.1	24.8	22.8	23

## Sheet: glucose
day	control	mmol/l						low							medium							high
1	8	8.2	10.6	8	9	9.2		7.5	7.4	7.5	7.2	7.6	7.3		9.4	9.5	8.9	8.7	8.6	9.2		7	7.3	6.2	7.3	7	6.8
2	10.8	7.4	7.3	7.6	9.6	7.4		9.1	8.8	7.1	9.4	7.2	7.7		9.6	7.9	8.1	9.7	10.8	7.6		8.4	6.9	7.5	9.5	8.1	7.7
3	9.2	9.2	10.4	8.4	8.5	9		8.5	9.7	7.9	8.9	8.2	7.9		8.2	9.1	9.6	9.7	10.1	9.7		7.4	6.9	6.4	10.2	9.5	7.4
4	9.9	7.4	8.3	9.5	7.3	10		8.8	9.7	7.5	9.5	7.5	8.2		10.2	8.7	8.3	8.7	9.7	10		8.2	7.4	8.5	9.9	8.7	6.5
5	8.9	6.6	7.8	9.5	7.6	9.7		8.4	8.9	8.2	9.4	8.8	7.5		7.8	8.2	8.5	9.9	9.6	9		6.9	8.5	10.9	9.4	8.6	10.5
6	7.9	7.1	6.9	8.3	7.3	8.5		8.9	9.9	8.4	9.6	8.2	9.1		8.9	7.9	8.4	7.5	7.5	8.5		7.3	8.7	8.6	8.1	8.3	8.9
7	9.6	7.7	8.5	9.5	8.7	7.3		8.5	9.5	9.5	8.3	7.9	9.6		10.1	8	7.7	7.8	7.1	9.4		8.5	8.9	7.9	8.3	9.2	8.7
8	9.5	7.9	9.4	9.2	10.7	8.6		7.9	8.3	8.8	9.3	7.4	6.5		9.8	8.4	8.3	7.6	7.7	7.3		8.9	9.3	8.9	10.2	9.7	8.4
9	7.3	9.4	8.5	7.8	8.4	9.3		9.7	9.2	8.7	8.8	8.5	8.3		7.4	6.7	11	9	8.8	9.2		9.7	8.7	10.2	9.4	9.9	8.8
10	9	8.8	8.2	8.4	8.7	9.4		9.7	8.8	8.2	8.6	9.7	9.2		9.6	8.4	9.8	8.4	9.2	9.1		9.9	10.1	8.9	10.6	9.1	9.3
11	9.3	8.2	7.9	8.5	8.5	9		9.5	8.8	7.9	8.6	10	9.5		8.4	8.8	10.5	9.8	9	10.2		10.6	10.4	8.5	8.8	11.3	9
12	7	7.9	7.2	7.4	8.9	8.6		9.9	9.6	9.7	9.2	8.7	8.8		8.6	9	9.3	8.9	9.4	8.8		10.3	9.5	9.6	9.1	10.7	9.4
13	8.6	8.3	8.7	8.7	8.1	8.3		9.7	9.5	9.5	8.9	8.1	9.9		9.7	9.3	8.1	10	7.4	9.9		9.7	10.4	9.4	9.9	9.6	10.5
14	7.1	6.8	9.3	7.3	8.3	7.9		8.4	8.2	8.3	9.3	8.2	7.9		8.6	9.3	9.2	8.4	8	9.1		10.4	10.5	9.3	9.5	8.9	9.4
