# Supplementary material for: Tacrolimus Induces Insulin Resistance and Increases the Glucose Absorption in the Jejunum: A Potential Mechanism of the Diabetogenic Effects
Source: PLoS One. 2015 Nov 23;10(11):e0143405. doi: 10.1371/journal.pone.0143405 (PMC4657894; doi:10.1371/journal.pone.0143405)
Supplement: S2 File — (XLSX) [file pone.0143405.s002.xlsx]

## Sheet: Sheet1
ng/mL
control	low	medium	high
0.43	4.26	11.6	14.76
0.33	3.1	10.27	13.06
1.96	5.83	12.4	20.9
0.62	4.52	11.7	21.31
0.82	4.66	13	9.87
0.97	3.18	10.7	8.52
