# Supplementary material for: Tacrolimus Induces Insulin Resistance and Increases the Glucose Absorption in the Jejunum: A Potential Mechanism of the Diabetogenic Effects
Source: PLoS One. 2015 Nov 23;10(11):e0143405. doi: 10.1371/journal.pone.0143405 (PMC4657894; doi:10.1371/journal.pone.0143405)
Supplement: S3 File — (XLSX) [file pone.0143405.s003.xlsx]

## Sheet: OGTT glucose
time(min)	control	mmol/L						low							medium							high
0	8.7	8.2	8.8	6.9	8.1	6.6		5.4	7.1	6.9	8.8	8.6	4.4		5.1	4.8	5.4	4.9	5.2	6.4		7.3	7.4	12.8	6.2	8.9	8.5
20	17.3	18.5	18	13.9	18.1	19.1		19	26.1	26.5	20.5	18.1	19.8		20.4	18.6	21.7	21.9	22.6	23.1		25.5	27.2	23.8	26.4	21	24.8
40	16.9	22	23.1	22.5	22.9	19.6		22.1	21	28.3	27.4	25.6	26.5		24	29.9	29.7	28.1	29.5	27.4		23	24.3	27.2	28.9	22.2	25.2
60	16.6	13.8	14.6	9.9	13.3	14.2		13.8	18.3	23.9	29.1	25.1	30.2		19.1	24.3	28.9	23.8	20.5	25		19.9	22	22.1	23.5	20.5	21.6
80	8.8	10.5	10.5	7.8	12	13.3		11.8	12.7	19.6	21.9	25.5	28		13.7	19.4	24.8	17.9	18.9	21.4		17	16.9	16.9	19.8	19.7	17.8

## Sheet: OGTT insulin
time(min)	control	mU/L						low							medium							high
0	6.17	2.15	7.765	2.395	3.543	5.634		2.279	8.657	6.411	7.654	8.296	7.012		7.052	7.092	8.898	10.783	6.21	7.574		8.667	12.07	10.758	10.594	12.48	10.914
20	4.926	8.503	6.577	7.561	5.675	7.192		7.333	9.299	3.803	9.9	7.654	9.218		10.823	6.772	NA	7.935	10.863	8.256		8.503	12.357	11.045	11.619	14.775	11.66
40	8.216	3.297	4.076	10.799	8.175	12.89		7.774	8.817	7.895	7.774	8.938	9.218		12.187	12.387	11.064	14.072	9.82	9.138		10.02	13.176	12.439	16.784	16.825	13.849
60	11.425	8.298	10.553	9.733	10.184	10.881		7.975	9.539	10.582	8.296	9.339	9.499		12.067	9.339	8.135	11.144	14.554	16.92		12.193	19.12	11.004	17.44	10.84	14.311
80	9.218	11.455	7.888	8.544	10.471	11.701		2.239	5.688	8.898	6.411	2.921	9.86		9.539	6.009	8.376	11.465	10.181	6.651		11.865	14.775	8.052	13.586	15.185	12.732
	NA: can no be detacted
